# Supplementary material for: Disability level and visibility: Associations with unmet academic accommodation needs and attitudes toward requesting accommodations
Source: PLoS One. 2026 Feb 9;21(2):e0342243. doi: 10.1371/journal.pone.0342243 (PMC12885323; doi:10.1371/journal.pone.0342243)
Supplement: S1 File — (CSV) [file pone.0342243.s001.csv]

deaf	blind	diff_concentrating	diff_walking	diff_dressing	diff_errands	below_poverty_level	employed	gender	white	other_race	multi_racial	hispanic	black	asian	american_indian	man_vs_other	education	urbanicity	education_accom	accommodation_attitudes	disability_demographics_score	disability_index	visible
0	0	1	0	0	1	0	1	Woman	1.0	0.0	0.0	0.0	0.0	0.0	0.0	1.0	4-year college degree	Suburban	0	113.0	2.0	46.0	0
0	0	1	0	0	1	0	0	Other (Please specify.)	1.0	0.0	0.0	0.0	0.0	0.0	0.0	1.0	Some college (no degree)	Urban	0	85.0	2.0	25.0	0
0	1	1	0	0	1	0	1	Man	1.0	0.0	0.0	0.0	0.0	0.0	0.0	0.0	2-year/technical degree	Rural	0	57.0	3.0	44.0	0
0	0	1	0	0	1	1	0	Man	1.0	0.0	0.0	0.0	0.0	0.0	0.0	0.0	2-year/technical degree	Rural	1	67.0	2.0	32.0	0
1	1	0	0	0	1	1	0	Gender non-binary/non-conforming	1.0	0.0	0.0	0.0	0.0	0.0	0.0	1.0	2-year/technical degree	Suburban	0	71.0	3.0	34.0	0
1	0	0	0	0	1	0	1	Woman	0.0	0.0	0.0	0.0	0.0	0.0	1.0	1.0	4-year college degree	Suburban	0	123.0	2.0	22.0	1
0	0	1	0	0	1	0	1	Woman	1.0	0.0	0.0	0.0	0.0	0.0	0.0	1.0	4-year college degree	Suburban	4	69.0	2.0	10.0	0
0	0	1	0	0	0	1	1	Woman	1.0	0.0	0.0	0.0	0.0	0.0	0.0	1.0	2-year/technical degree	Rural	0	54.0	1.0	18.0	0
0	0	0	0	0	0	1	0	Man	1.0	0.0	0.0	0.0	0.0	0.0	0.0	0.0	Some college (no degree)	Urban	0	64.0	0.0	4.0	0
0	0	1	0	0	1	1	0	Man	1.0	0.0	0.0	0.0	0.0	0.0	0.0	0.0	Some college (no degree)	Suburban	2	82.0	2.0	36.0	2
0	0	1	0	0	0	0	1	Gender non-binary/non-conforming	1.0	0.0	0.0	0.0	0.0	0.0	0.0	1.0	4-year college degree	Suburban	1	79.0	1.0	30.0	0
0	0	1	0	0	1	0	1	Man	1.0	0.0	0.0	0.0	0.0	0.0	0.0	0.0	4-year college degree	Suburban	0	114.0	2.0	13.0	0
0	0	0	0	0	1	0	1	Woman	1.0	0.0	0.0	0.0	0.0	0.0	0.0	1.0	4-year college degree	Rural	0	91.0	1.0	9.0	1
0	0	0	1	1	1	1	0	Gender non-binary/non-conforming	0.0	0.0	1.0	0.0	0.0	0.0	0.0	1.0	Some college (no degree)	Urban	1	121.0	3.0	48.0	0
0	0	1	0	0	1	1	0	Transman	1.0	0.0	0.0	0.0	0.0	0.0	0.0	1.0	2-year/technical degree	Rural	1	115.0	2.0	31.0	0
0	0	1	0	0	1	0	1	Woman	0.0	0.0	1.0	0.0	0.0	0.0	0.0	1.0	4-year college degree	Suburban	3	82.0	2.0	39.0	0
0	0	1	0	0	0	0	1	Woman	1.0	0.0	0.0	0.0	0.0	0.0	0.0	1.0	4-year college degree	Suburban	1	76.0	1.0	16.0	0
0	0	1	0	0	0	1	0	Woman	1.0	0.0	0.0	0.0	0.0	0.0	0.0	1.0	Some college (no degree)	Suburban	0	113.0	1.0	10.0	1
0	0	0	0	0	0	1	1	Transman	0.0	0.0	0.0	0.0	1.0	0.0	0.0	1.0	Some college (no degree)	Suburban	1	56.0	0.0	24.0	0
0	0	1	0	0	0	1	0	Gender non-binary/non-conforming	1.0	0.0	0.0	0.0	0.0	0.0	0.0	1.0	Some college (no degree)	Urban	1	111.0	1.0	31.0	0
1	0	1	0	0	1	0	0	Man	0.0	0.0	0.0	0.0	0.0	1.0	0.0	0.0	Some college (no degree)	Suburban	0	48.0	3.0	28.0	1
0	0	0	0	0	0	0	0	Woman	1.0	0.0	0.0	0.0	0.0	0.0	0.0	1.0	Master's degree	Rural	0	90.0	0.0	14.0	0
0	0	0	1	0	0	1	1	Woman	1.0	0.0	0.0	0.0	0.0	0.0	0.0	1.0	4-year college degree	Rural	0	81.0	1.0	38.0	1
0	0	1	0	0	1	0	0	Gender non-binary/non-conforming	1.0	0.0	0.0	0.0	0.0	0.0	0.0	1.0	Some college (no degree)	Urban	0	70.0	2.0	35.0	0
1	0	1	0	0	0	1	0	Gender non-binary/non-conforming	0.0	0.0	1.0	0.0	0.0	0.0	0.0	1.0	Some college (no degree)	Suburban	4	75.0	2.0	31.0	2
0	0	1	0	0	0	0	1	Man	1.0	0.0	0.0	0.0	0.0	0.0	0.0	0.0	4-year college degree	Suburban	0	55.0	1.0	0.0	0
0	0	0	0	0	0	1	0	Woman	1.0	0.0	0.0	0.0	0.0	0.0	0.0	1.0	Some college (no degree)	Suburban	0	83.0	0.0	20.0	1
0	0	1	0	1	1	0	0	Woman	1.0	0.0	0.0	0.0	0.0	0.0	0.0	1.0	Some college (no degree)	Suburban	2	76.0	3.0	49.0	0
0	0	1	1	1	0	1	0	Woman	0.0	0.0	1.0	0.0	0.0	0.0	0.0	1.0	Some college (no degree)	Urban	3	95.0	3.0	23.0	1
0	0	1	0	0	1	1	0	Gender non-binary/non-conforming	1.0	0.0	0.0	0.0	0.0	0.0	0.0	1.0	Some college (no degree)	Suburban	2	102.0	2.0	40.0	0
1	0	0	0	0	0	0	1	Man	0.0	0.0	0.0	0.0	1.0	0.0	0.0	0.0	Some college (no degree)	Urban	0	90.0	1.0	0.0	0
0	0	0	1	0	0	0	1	Man	1.0	0.0	0.0	0.0	0.0	0.0	0.0	0.0	2-year/technical degree	Suburban	2	99.0	1.0	20.0	0
0	0	0	0	0	0	0	1	Man	0.0	0.0	0.0	0.0	1.0	0.0	0.0	0.0	4-year college degree	Urban	0	92.0	0.0	50.0	0
0	0	1	0	0	0	1	0	Woman	1.0	0.0	0.0	0.0	0.0	0.0	0.0	1.0	Some college (no degree)	Rural	2	67.0	1.0	20.0	0
0	0	1	0	0	1	1	1	Man	1.0	0.0	0.0	0.0	0.0	0.0	0.0	0.0	Some college (no degree)	Rural	0	69.0	2.0	46.0	0
0	0	1	0	0	0	1	0	Man	1.0	0.0	0.0	0.0	0.0	0.0	0.0	0.0	Some college (no degree)	Suburban	3	76.0	1.0	30.0	0
1	1	0	1	0	0	0	1	Man	0.0	0.0	0.0	0.0	0.0	1.0	0.0	0.0	4-year college degree	Suburban	2	106.0	3.0	38.0	1
0	0	1	0	0	1	0	1	Woman	1.0	0.0	0.0	0.0	0.0	0.0	0.0	1.0	4-year college degree	Urban	5	62.0	2.0	25.0	0
0	0	1	0	0	0	0	0	Man	0.0	0.0	1.0	0.0	0.0	0.0	0.0	0.0	4-year college degree	Suburban	0	99.0	1.0	3.0	0
0	0	0	1	0	0	1	0	Woman	0.0	0.0	0.0	1.0	0.0	0.0	0.0	1.0	Some college (no degree)	Suburban	0	73.0	1.0	41.0	0
0	0	1	0	0	1	1	0	Gender non-binary/non-conforming	1.0	0.0	0.0	0.0	0.0	0.0	0.0	1.0	Some college (no degree)	Urban	0	119.0	2.0	46.0	1
0	0	0	1	0	0	0	1	Man	0.0	0.0	0.0	1.0	0.0	0.0	0.0	0.0	4-year college degree	Rural	0	65.0	1.0	11.0	1
0	1	1	0	0	0	0	1	Woman	1.0	0.0	0.0	0.0	0.0	0.0	0.0	1.0	Some college (no degree)	Suburban	3	86.0	2.0	35.0	1
0	0	1	0	0	0	0	1	Woman	0.0	0.0	0.0	0.0	1.0	0.0	0.0	1.0	Master's degree	Urban	0	109.0	1.0	22.0	1
0	0	1	0	1	1	1	0	Woman	1.0	0.0	0.0	0.0	0.0	0.0	0.0	1.0	Some college (no degree)	Suburban	1	82.0	3.0	51.0	1
0	0	0	1	0	1	0	1	Man	1.0	0.0	0.0	0.0	0.0	0.0	0.0	0.0	4-year college degree	Suburban	1	92.0	2.0	30.0	1
0	0	0	1	1	1	0	1	Man	1.0	0.0	0.0	0.0	0.0	0.0	0.0	0.0	Master's degree	Suburban	3	62.0	3.0	45.0	2
0	0	1	0	0	1	0	0	Woman	1.0	0.0	0.0	0.0	0.0	0.0	0.0	1.0	4-year college degree	Suburban	6	80.0	2.0	28.0	0
0	0	0	0	0	1	0	1	Woman	1.0	0.0	0.0	0.0	0.0	0.0	0.0	1.0	4-year college degree	Suburban	3	111.0	1.0	35.0	0
0	0	0	1	0	0	0	1	Man	0.0	0.0	0.0	0.0	1.0	0.0	0.0	0.0	Master's degree	Urban	0	92.0	1.0	14.0	1
0	0	0	0	0	0	1	0	Man	0.0	0.0	0.0	0.0	1.0	0.0	0.0	0.0	Some college (no degree)	Urban	3	94.0	0.0	39.0	0
0	0	0	0	0	1	1	1	Woman	1.0	0.0	0.0	0.0	0.0	0.0	0.0	1.0	4-year college degree	Rural	1	68.0	1.0	42.0	0
0	0	1	0	0	0	0	1	Man	1.0	0.0	0.0	0.0	0.0	0.0	0.0	0.0	4-year college degree	Suburban	0	108.0	1.0	13.0	0
0	0	1	1	0	1	0	1	Man	1.0	0.0	0.0	0.0	0.0	0.0	0.0	0.0	4-year college degree	Rural	0	99.0	3.0	34.0	0
0	0	1	0	0	1	0	0	Man	1.0	0.0	0.0	0.0	0.0	0.0	0.0	0.0	Some college (no degree)	Urban	0	95.0	2.0	18.0	2
0	0	1	0	0	1	0	1	Woman	0.0	0.0	1.0	0.0	0.0	0.0	0.0	1.0	2-year/technical degree	Urban	2	62.0	2.0	37.0	0
0	0	1	0	0	1	0	0	Woman	1.0	0.0	0.0	0.0	0.0	0.0	0.0	1.0	Some college (no degree)	Suburban	0	76.0	2.0	24.0	0
1	0	1	0	0	1	0	0	Woman	1.0	0.0	0.0	0.0	0.0	0.0	0.0	1.0	Some college (no degree)	Rural	2	99.0	3.0	46.0	1
0	0	1	0	0	1	0	1	Woman	0.0	0.0	0.0	0.0	1.0	0.0	0.0	1.0	2-year/technical degree	Suburban	0	102.0	2.0	43.0	0
0	0	1	0	0	1	0	1	Man	0.0	0.0	0.0	0.0	1.0	0.0	0.0	0.0	4-year college degree	Urban	0	94.0	2.0	34.0	0
0	0	1	0	0	1	0	1	Woman	1.0	0.0	0.0	0.0	0.0	0.0	0.0	1.0	4-year college degree	Suburban	0	110.0	2.0	25.0	0
1	0	1	0	1	1	1	0	Gender non-binary/non-conforming	1.0	0.0	0.0	0.0	0.0	0.0	0.0	1.0	Some college (no degree)	Rural	2	87.0	4.0	34.0	0
0	0	0	0	0	0	0	1	Man	0.0	0.0	0.0	0.0	1.0	0.0	0.0	0.0	4-year college degree	Urban	1	92.0	0.0	12.0	0
0	0	1	1	0	1	0	1	Woman	0.0	0.0	0.0	0.0	0.0	0.0	1.0	1.0	4-year college degree	Suburban	3	87.0	3.0	34.0	0
0	0	1	0	0	0	1	0	Man	0.0	0.0	0.0	0.0	1.0	0.0	0.0	0.0	4-year college degree	Suburban	0	66.0	1.0	31.0	0
0	0	1	1	0	0	1	0	Woman	1.0	0.0	0.0	0.0	0.0	0.0	0.0	1.0	Some college (no degree)	Suburban	0	92.0	2.0	32.0	1
0	0	1	0	0	1	1	0	Woman	1.0	0.0	0.0	0.0	0.0	0.0	0.0	1.0	Some college (no degree)	Suburban	1	93.0	2.0	23.0	0
0	0	1	1	0	1	1	0	Man	1.0	0.0	0.0	0.0	0.0	0.0	0.0	0.0	2-year/technical degree	Suburban	0	97.0	3.0	48.0	2
0	0	0	0	0	0	0	1	Man	0.0	0.0	1.0	0.0	0.0	0.0	0.0	0.0	4-year college degree	Suburban	0	110.0	0.0	11.0	0
0	0	0	0	0	0	0	1	Woman	0.0	0.0	1.0	0.0	0.0	0.0	0.0	0.0	4-year college degree	Suburban	0	110.0	0.0	11.0	0
0	0	0	0	0	1	1	1	Woman	1.0	0.0	0.0	0.0	0.0	0.0	0.0	1.0	2-year/technical degree	Rural	1	93.0	1.0	13.0	0
0	0	0	0	0	1	1	0	Man	1.0	0.0	0.0	0.0	0.0	0.0	0.0	0.0	Some college (no degree)	Suburban	5	69.0	1.0	30.0	0
0	0	1	0	0	0	0	1	Man	1.0	0.0	0.0	0.0	0.0	0.0	0.0	0.0	4-year college degree	Urban	0	85.0	1.0	14.0	0
0	0	1	0	0	1	0	1	Woman	1.0	0.0	0.0	0.0	0.0	0.0	0.0	1.0	Some college (no degree)	Rural	0	78.0	2.0	44.0	0
0	0	1	0	0	1	1	0	Woman	1.0	0.0	0.0	0.0	0.0	0.0	0.0	1.0	Some college (no degree)	Suburban	7	82.0	2.0	20.0	0
0	0	1	1	0	0	0	1	Woman	1.0	0.0	0.0	0.0	0.0	0.0	0.0	1.0	2-year/technical degree	Urban	2	108.0	2.0	34.0	1
0	0	1	0	0	0	0	0	Man	1.0	0.0	0.0	0.0	0.0	0.0	0.0	0.0	4-year college degree	Suburban	0	77.0	1.0	42.0	0
0	0	0	0	1	0	0	1	Woman	1.0	0.0	0.0	0.0	0.0	0.0	0.0	1.0	Master's degree	Suburban	0	96.0	1.0	20.0	1
0	0	0	1	0	1	0	1	Man	1.0	0.0	0.0	0.0	0.0	0.0	0.0	0.0	2-year/technical degree	Urban	0	97.0	2.0	39.0	1
0	0	0	1	1	1	0	0	Man	1.0	0.0	0.0	0.0	0.0	0.0	0.0	0.0	4-year college degree	Rural	0	83.0	3.0	45.0	2
0	0	1	0	0	1	1	0	Woman	1.0	0.0	0.0	0.0	0.0	0.0	0.0	1.0	Some college (no degree)	Urban	3	90.0	2.0	20.0	0
0	0	1	0	0	1	1	1	Woman	1.0	0.0	0.0	0.0	0.0	0.0	0.0	1.0	4-year college degree	Rural	1	46.0	2.0	10.0	0
0	0	0	0	0	0	1	0	Man	1.0	0.0	0.0	0.0	0.0	0.0	0.0	1.0	4-year college degree	Suburban	0	125.0	0.0	9.0	0
0	0	0	0	0	0	1	0	Woman	1.0	0.0	0.0	0.0	0.0	0.0	0.0	1.0	4-year college degree	Suburban	0	125.0	0.0	9.0	0
0	0	1	0	0	0	0	1	Man	1.0	0.0	0.0	0.0	0.0	0.0	0.0	0.0	4-year college degree	Urban	1	71.0	1.0	28.0	0
1	0	0	0	0	0	0	1	Woman	1.0	0.0	0.0	0.0	0.0	0.0	0.0	1.0	Some college (no degree)	Rural	0	72.0	1.0	12.0	1
0	0	1	0	0	0	0	1	Man	1.0	0.0	0.0	0.0	0.0	0.0	0.0	0.0	4-year college degree	Suburban	3	96.0	1.0	25.0	0
0	0	0	1	1	1	1	0	Woman	1.0	0.0	0.0	0.0	0.0	0.0	0.0	1.0	Some college (no degree)	Rural	0	101.0	3.0	45.0	2
0	0	1	1	1	1	1	0	Woman	0.0	0.0	0.0	0.0	1.0	0.0	0.0	1.0	Some college (no degree)	Urban	0	86.0	4.0	44.0	1
1	1	1	0	0	0	0	1	Man	1.0	0.0	0.0	0.0	0.0	0.0	0.0	0.0	4-year college degree	Urban	0	68.0	3.0	22.0	0
0	0	1	1	0	1	0	0	Woman	0.0	0.0	1.0	0.0	0.0	0.0	0.0	1.0	Some college (no degree)	Suburban	2	86.0	3.0	34.0	0
0	0	1	0	0	1	1	0	Gender non-binary/non-conforming	0.0	0.0	0.0	0.0	1.0	0.0	0.0	1.0	Some college (no degree)	Suburban	3	78.0	2.0	32.0	1
0	0	0	0	0	0	1	0	Woman	1.0	0.0	0.0	0.0	0.0	0.0	0.0	1.0	4-year college degree	Suburban	0	76.0	0.0	22.0	0
0	0	0	0	0	1	1	0	Man	1.0	0.0	0.0	0.0	0.0	0.0	0.0	0.0	2-year/technical degree	Suburban	1	122.0	1.0	36.0	0
0	0	1	1	1	1	1	1	Woman	1.0	0.0	0.0	0.0	0.0	0.0	0.0	1.0	4-year college degree	Suburban	9	84.0	4.0	64.0	2
1	0	1	0	0	0	0	1	Man	1.0	0.0	0.0	0.0	0.0	0.0	0.0	0.0	2-year/technical degree	Urban	3	94.0	2.0	48.0	0
0	0	0	0	1	0	1	0	Woman	1.0	0.0	0.0	0.0	0.0	0.0	0.0	1.0	Some college (no degree)	Urban	0	100.0	1.0	17.0	1
1	0	1	0	0	0	0	1	Woman	1.0	0.0	0.0	0.0	0.0	0.0	0.0	1.0	Master's degree	Suburban	2	79.0	2.0	35.0	0
0	0	0	0	0	0	1	0	Man	1.0	0.0	0.0	0.0	0.0	0.0	0.0	0.0	4-year college degree	Urban	1	91.0	0.0	15.0	0
0	0	1	1	1	1	1	0	Woman	0.0	0.0	1.0	0.0	0.0	0.0	0.0	1.0	Some college (no degree)	Suburban	1	114.0	4.0	41.0	0
0	0	0	0	0	1	0	1	Woman	1.0	0.0	0.0	0.0	0.0	0.0	0.0	1.0	4-year college degree	Urban	1	87.0	1.0	7.0	0
0	0	0	1	1	1	1	0	Woman	1.0	0.0	0.0	0.0	0.0	0.0	0.0	1.0	4-year college degree	Urban	3	69.0	3.0	46.0	1
0	0	1	1	0	1	0	0	Woman	1.0	0.0	0.0	0.0	0.0	0.0	0.0	1.0	4-year college degree	Rural	7	89.0	3.0	47.0	1
0	0	1	0	0	0	0	1	Gender non-binary/non-conforming	0.0	0.0	1.0	0.0	0.0	0.0	0.0	1.0	Master's degree	Urban	5	85.0	1.0	35.0	0
0	0	1	0	0	0	1	1	Man	1.0	0.0	0.0	0.0	0.0	0.0	0.0	0.0	Doctorate degree	Suburban	0	93.0	1.0	13.0	0
0	0	1	0	0	1	1	1	Woman	1.0	0.0	0.0	0.0	0.0	0.0	0.0	1.0	2-year/technical degree	Suburban	1	97.0	2.0	23.0	0
0	1	1	0	0	0	1	0	Woman	1.0	0.0	0.0	0.0	0.0	0.0	0.0	1.0	Some college (no degree)	Suburban	0	80.0	2.0	13.0	1
0	0	1	0	0	0	1	0	Woman	1.0	0.0	0.0	0.0	0.0	0.0	0.0	1.0	2-year/technical degree	Rural	6	65.0	1.0	39.0	0
0	0	0	0	0	0	0	1	Woman	1.0	0.0	0.0	0.0	0.0	0.0	0.0	1.0	4-year college degree	Urban	1	29.0	0.0	48.0	0
0	0	0	0	0	0	0	1	Woman	1.0	0.0	0.0	0.0	0.0	0.0	0.0	1.0	2-year/technical degree	Rural	1	29.0	0.0	48.0	0
0	0	0	0	0	0	0	1	Man	1.0	0.0	0.0	0.0	0.0	0.0	0.0	1.0	Master's degree	Urban	1	29.0	0.0	48.0	0
0	0	0	0	0	0	0	1	Man	1.0	0.0	0.0	0.0	0.0	0.0	0.0	1.0	Master's degree	Urban	1	29.0	0.0	48.0	0
0	0	0	0	0	0	0	1	Man	1.0	0.0	0.0	0.0	0.0	0.0	0.0	1.0	4-year college degree	Urban	1	29.0	0.0	48.0	0
0	0	0	0	0	0	0	1	Man	1.0	0.0	0.0	0.0	0.0	0.0	0.0	0.0	Master's degree	Urban	0	99.0	0.0	6.0	0
0	0	1	1	1	1	0	0	Woman	1.0	0.0	0.0	0.0	0.0	0.0	0.0	1.0	2-year/technical degree	Suburban	0	89.0	4.0	51.0	0
0	0	0	1	1	1	0	1	Woman	1.0	0.0	0.0	0.0	0.0	0.0	0.0	1.0	4-year college degree	Urban	0	108.0	3.0	29.0	1
0	0	0	1	1	1	0	1	Woman	1.0	0.0	0.0	0.0	0.0	0.0	0.0	1.0	2-year/technical degree	Rural	0	108.0	3.0	29.0	1
0	0	0	1	1	1	0	1	Man	1.0	0.0	0.0	0.0	0.0	0.0	0.0	1.0	Master's degree	Urban	0	108.0	3.0	29.0	1
0	0	0	1	1	1	0	1	Man	1.0	0.0	0.0	0.0	0.0	0.0	0.0	1.0	Master's degree	Urban	0	108.0	3.0	29.0	1
0	0	0	1	1	1	0	1	Man	1.0	0.0	0.0	0.0	0.0	0.0	0.0	1.0	4-year college degree	Urban	0	108.0	3.0	29.0	1
0	0	0	1	0	1	0	0	Man	1.0	0.0	0.0	0.0	0.0	0.0	0.0	0.0	Doctorate degree	Urban	1	128.0	2.0	30.0	2
1	0	1	1	0	0	0	0	Woman	1.0	0.0	0.0	0.0	0.0	0.0	0.0	1.0	2-year/technical degree	Suburban	3	74.0	3.0	23.0	0
0	0	0	0	0	0	0	1	Man	1.0	0.0	0.0	0.0	0.0	0.0	0.0	0.0	Master's degree	Suburban	3	97.0	0.0	21.0	1
0	0	0	1	0	1	1	0	Woman	1.0	0.0	0.0	0.0	0.0	0.0	0.0	1.0	Some college (no degree)	Rural	1	69.0	2.0	40.0	0
0	0	0	1	1	1	0	1	Man	1.0	0.0	0.0	0.0	0.0	0.0	0.0	0.0	4-year college degree	Suburban	1	104.0	3.0	36.0	1
0	0	0	0	0	0	0	1	Woman	0.0	0.0	1.0	0.0	0.0	0.0	0.0	1.0	2-year/technical degree	Suburban	0	83.0	0.0	25.0	0
0	0	0	1	0	0	0	1	Woman	1.0	0.0	0.0	0.0	0.0	0.0	0.0	1.0	Master's degree	Suburban	0	89.0	1.0	19.0	0
0	0	1	1	0	1	1	0	Woman	1.0	0.0	0.0	0.0	0.0	0.0	0.0	1.0	Some college (no degree)	Suburban	2	98.0	3.0	27.0	0
0	0	1	1	1	1	1	0	Woman	1.0	0.0	0.0	0.0	0.0	0.0	0.0	1.0	Some college (no degree)	Urban	6	84.0	4.0	50.0	1
0	0	1	1	0	0	1	0	Woman	1.0	0.0	0.0	0.0	0.0	0.0	0.0	1.0	Some college (no degree)	Suburban	3	87.0	2.0	38.0	1
0	0	1	0	0	1	0	1	Man	1.0	0.0	0.0	0.0	0.0	0.0	0.0	0.0	2-year/technical degree	Urban	1	98.0	2.0	13.0	0
0	0	1	0	0	1	0	1	Man	1.0	0.0	0.0	0.0	0.0	0.0	0.0	0.0	4-year college degree	Suburban	2	81.0	2.0	35.0	0
0	0	1	0	1	1	1	0	Gender non-binary/non-conforming	1.0	0.0	0.0	0.0	0.0	0.0	0.0	1.0	4-year college degree	Urban	2	69.0	3.0	45.0	0
0	0	1	0	0	1	0	0	Gender non-binary/non-conforming	1.0	0.0	0.0	0.0	0.0	0.0	0.0	1.0	Doctorate degree	Suburban	5	103.0	2.0	25.0	1
0	0	1	0	0	0	0	1	Man	1.0	0.0	0.0	0.0	0.0	0.0	0.0	0.0	4-year college degree	Urban	2	83.0	1.0	10.0	0
0	0	1	1	0	1	1	1	Woman	1.0	0.0	0.0	0.0	0.0	0.0	0.0	1.0	Some college (no degree)	Rural	0	73.0	3.0	52.0	0
0	0	0	0	0	0	0	1	Man	1.0	0.0	0.0	0.0	0.0	0.0	0.0	0.0	4-year college degree	Suburban	2	59.0	0.0	12.0	0
0	0	1	0	0	0	0	1	Woman	0.0	0.0	1.0	0.0	0.0	0.0	0.0	1.0	Some college (no degree)	Suburban	1	77.0	1.0	14.0	0
0	0	1	0	0	1	0	1	Gender non-binary/non-conforming	1.0	0.0	0.0	0.0	0.0	0.0	0.0	1.0	4-year college degree	Urban	2	75.0	2.0	42.0	0
0	0	1	1	0	1	0	1	Woman	0.0	0.0	0.0	0.0	1.0	0.0	0.0	1.0	4-year college degree	Suburban	7	82.0	3.0	37.0	2
0	1	1	0	0	0	0	0	Man	1.0	0.0	0.0	0.0	0.0	0.0	0.0	0.0	4-year college degree	Suburban	6	87.0	2.0	20.0	0
0	0	1	0	0	0	1	0	Woman	1.0	0.0	0.0	0.0	0.0	0.0	0.0	1.0	Some college (no degree)	Rural	1	72.0	1.0	40.0	1
0	0	0	1	0	1	0	0	Woman	1.0	0.0	0.0	0.0	0.0	0.0	0.0	1.0	4-year college degree	Urban	0	96.0	2.0	38.0	1
0	0	0	1	0	1	0	1	Woman	0.0	0.0	0.0	1.0	0.0	0.0	0.0	1.0	4-year college degree	Urban	0	67.0	2.0	39.0	0
1	1	0	0	0	0	1	0	Woman	0.0	0.0	0.0	0.0	0.0	1.0	0.0	1.0	4-year college degree	Urban	4	71.0	2.0	34.0	0
1	0	1	0	0	1	0	0	Gender non-binary/non-conforming	1.0	0.0	0.0	0.0	0.0	0.0	0.0	1.0	4-year college degree	Suburban	5	90.0	3.0	43.0	0
0	0	1	0	0	1	0	0	Man	1.0	0.0	0.0	0.0	0.0	0.0	0.0	0.0	4-year college degree	Urban	3	91.0	2.0	31.0	2
0	0	0	0	0	0	0	1	Woman	1.0	0.0	0.0	0.0	0.0	0.0	0.0	1.0	Some college (no degree)	Urban	0	87.0	0.0	22.0	0
0	0	1	0	0	0	0	1	Gender non-binary/non-conforming	0.0	0.0	0.0	0.0	1.0	0.0	0.0	1.0	Some college (no degree)	Urban	2	102.0	1.0	33.0	0
0	0	1	0	0	1	1	1	Woman	1.0	0.0	0.0	0.0	0.0	0.0	0.0	1.0	4-year college degree	Suburban	2	32.0	2.0	19.0	0
0	0	0	0	0	0	1	0	Woman	1.0	0.0	0.0	0.0	0.0	0.0	0.0	1.0	4-year college degree	Rural	0	90.0	0.0	21.0	0
0	0	0	0	0	0	0	1	Man	1.0	0.0	0.0	0.0	0.0	0.0	0.0	0.0	Master's degree	Urban	0	72.0	0.0	19.0	1
0	0	0	0	0	1	0	1	Woman	1.0	0.0	0.0	0.0	0.0	0.0	0.0	1.0	Master's degree	Rural	0	102.0	1.0	27.0	0
1	1	1	0	0	1	1	0	Man	1.0	0.0	0.0	0.0	0.0	0.0	0.0	0.0	4-year college degree	Suburban	3	80.0	4.0	48.0	0
0	0	1	0	0	0	1	0	Man	1.0	0.0	0.0	0.0	0.0	0.0	0.0	0.0	Master's degree	Rural	0	67.0	1.0	32.0	0
0	0	0	0	0	0	0	1	Woman	1.0	0.0	0.0	0.0	0.0	0.0	0.0	1.0	4-year college degree	Suburban	1	105.0	0.0	43.0	1
0	0	1	0	0	1	1	0	Woman	1.0	0.0	0.0	0.0	0.0	0.0	0.0	1.0	Some college (no degree)	Suburban	2	57.0	2.0	44.0	1
0	0	1	0	0	0	1	0	Woman	1.0	0.0	0.0	0.0	0.0	0.0	0.0	1.0	Some college (no degree)	Suburban	8	98.0	1.0	34.0	0
0	0	1	0	0	1	1	0	Woman	0.0	0.0	0.0	1.0	0.0	0.0	0.0	1.0	2-year/technical degree	Suburban	0	100.0	2.0	33.0	0
0	0	1	0	0	1	0	1	Woman	1.0	0.0	0.0	0.0	0.0	0.0	0.0	1.0	Some college (no degree)	Suburban	4	71.0	2.0	18.0	0
0	0	1	0	0	0	1	0	Man	0.0	0.0	0.0	1.0	0.0	0.0	0.0	0.0	Master's degree	Suburban	0	88.0	1.0	29.0	2
0	0	1	0	0	0	0	1	Woman	1.0	0.0	0.0	0.0	0.0	0.0	0.0	1.0	4-year college degree	Suburban	2	73.0	1.0	32.0	0
0	0	1	1	0	0	1	0	Woman	0.0	0.0	0.0	0.0	1.0	0.0	0.0	1.0	4-year college degree	Urban	1	71.0	2.0	40.0	0
0	0	0	1	0	1	0	1	Woman	0.0	0.0	0.0	0.0	1.0	0.0	0.0	1.0	4-year college degree	Urban	0	83.0	2.0	25.0	0
0	0	1	0	0	1	1	0	Transman	0.0	0.0	0.0	0.0	1.0	0.0	0.0	1.0	Some college (no degree)	Urban	0	79.0	2.0	47.0	0
0	0	0	1	1	1	0	1	Man	1.0	0.0	0.0	0.0	0.0	0.0	0.0	0.0	Some college (no degree)	Rural	2	111.0	3.0	33.0	2
0	0	0	0	0	1	0	0	Woman	1.0	0.0	0.0	0.0	0.0	0.0	0.0	1.0	4-year college degree	Rural	0	77.0	1.0	7.0	0
0	0	1	0	0	1	0	1	Man	1.0	0.0	0.0	0.0	0.0	0.0	0.0	0.0	4-year college degree	Suburban	0	74.0	2.0	12.0	0
0	0	1	0	0	0	0	1	Woman	0.0	0.0	0.0	0.0	1.0	0.0	0.0	1.0	4-year college degree	Urban	2	83.0	1.0	13.0	0
1	0	1	0	0	0	0	1	Man	0.0	0.0	0.0	0.0	1.0	0.0	0.0	0.0	4-year college degree	Suburban	0	115.0	2.0	8.0	1
0	0	0	0	0	0	0	1	Woman	0.0	0.0	0.0	1.0	0.0	0.0	0.0	1.0	Some college (no degree)	Urban	0	63.0	0.0	8.0	1
0	0	0	1	0	0	0	1	Woman	1.0	0.0	0.0	0.0	0.0	0.0	0.0	1.0	4-year college degree	Suburban	0	102.0	1.0	8.0	0
0	0	1	0	0	1	1	0	Woman	0.0	0.0	0.0	1.0	0.0	0.0	0.0	1.0	Some college (no degree)	Urban	0	77.0	2.0	60.0	1
0	0	1	1	1	1	0	0	Man	1.0	0.0	0.0	0.0	0.0	0.0	0.0	0.0	4-year college degree	Suburban	8	71.0	4.0	61.0	1
0	0	1	1	1	1	0	0	Gender non-binary/non-conforming	1.0	0.0	0.0	0.0	0.0	0.0	0.0	0.0	High school/GED	Rural	8	71.0	4.0	61.0	1
0	0	1	1	1	1	1	0	Gender non-binary/non-conforming	1.0	0.0	0.0	0.0	0.0	0.0	0.0	1.0	Master's degree	Suburban	4	76.0	4.0	52.0	2
0	0	1	1	0	0	0	1	Woman	1.0	0.0	0.0	0.0	0.0	0.0	0.0	1.0	4-year college degree	Rural	1	58.0	2.0	28.0	1
1	0	0	0	0	1	1	0	Man	1.0	0.0	0.0	0.0	0.0	0.0	0.0	0.0	Some college (no degree)	Rural	1	97.0	2.0	21.0	1
0	0	1	1	0	1	1	0	Man	1.0	0.0	0.0	0.0	0.0	0.0	0.0	0.0	Some college (no degree)	Urban	1	83.0	3.0	46.0	1
0	0	1	0	0	0	0	1	Woman	1.0	0.0	0.0	0.0	0.0	0.0	0.0	1.0	4-year college degree	Rural	2	91.0	1.0	17.0	0
0	0	1	0	0	0	0	1	Woman	1.0	0.0	0.0	0.0	0.0	0.0	0.0	1.0	2-year/technical degree	Rural	0	83.0	1.0	33.0	0
0	0	1	0	0	1	1	0	Woman	0.0	0.0	0.0	0.0	0.0	1.0	0.0	1.0	2-year/technical degree	Suburban	2	76.0	2.0	34.0	0
0	0	1	0	0	1	0	1	Woman	1.0	0.0	0.0	0.0	0.0	0.0	0.0	1.0	Master's degree	Suburban	0	102.0	2.0	14.0	0
0	0	0	0	0	1	1	1	Woman	1.0	0.0	0.0	0.0	0.0	0.0	0.0	1.0	Some college (no degree)	Suburban	0	74.0	1.0	23.0	0
0	1	1	0	0	1	0	0	Woman	1.0	0.0	0.0	0.0	0.0	0.0	0.0	1.0	2-year/technical degree	Rural	0	71.0	3.0	32.0	0
0	0	1	0	0	1	0	0	Man	1.0	0.0	0.0	0.0	0.0	0.0	0.0	0.0	Some college (no degree)	Suburban	0	113.0	2.0	9.0	0
0	0	0	1	0	1	1	0	Woman	1.0	0.0	0.0	0.0	0.0	0.0	0.0	1.0	Some college (no degree)	Rural	2	90.0	2.0	33.0	0
0	0	1	0	0	1	1	0	Man	1.0	0.0	0.0	0.0	0.0	0.0	0.0	0.0	Some college (no degree)	Suburban	4	74.0	2.0	38.0	0
1	1	1	1	0	0	0	1	Man	1.0	0.0	0.0	0.0	0.0	0.0	0.0	0.0	4-year college degree	Urban	0	81.0	4.0	35.0	1
0	0	0	0	1	1	0	1	Woman	1.0	0.0	0.0	0.0	0.0	0.0	0.0	1.0	4-year college degree	Suburban	0	86.0	2.0	25.0	1
1	1	0	1	1	1	0	1	Man	1.0	0.0	0.0	0.0	0.0	0.0	0.0	0.0	4-year college degree	Suburban	1	120.0	5.0	58.0	2
0	0	1	0	0	0	0	1	Man	1.0	0.0	0.0	0.0	0.0	0.0	0.0	0.0	2-year/technical degree	Rural	0	89.0	1.0	29.0	0
0	0	1	1	0	0	1	0	Man	0.0	0.0	0.0	0.0	1.0	0.0	0.0	0.0	2-year/technical degree	Urban	0	75.0	2.0	33.0	0
0	0	1	0	0	0	0	1	Woman	1.0	0.0	0.0	0.0	0.0	0.0	0.0	1.0	4-year college degree	Suburban	0	69.0	1.0	0.0	0
0	0	1	0	0	1	1	0	Gender non-binary/non-conforming	0.0	0.0	0.0	0.0	1.0	0.0	0.0	1.0	Some college (no degree)	Urban	1	108.0	2.0	38.0	0
0	0	1	0	0	1	0	1	Man	1.0	0.0	0.0	0.0	0.0	0.0	0.0	0.0	4-year college degree	Urban	1	73.0	2.0	26.0	0
0	0	1	0	0	0	0	0	Man	1.0	0.0	0.0	0.0	0.0	0.0	0.0	0.0	Master's degree	Urban	0	103.0	1.0	21.0	0
0	0	1	0	0	1	0	1	Transman	1.0	0.0	0.0	0.0	0.0	0.0	0.0	1.0	Some college (no degree)	Suburban	5	89.0	2.0	49.0	1
0	0	1	1	0	0	0	1	Woman	1.0	0.0	0.0	0.0	0.0	0.0	0.0	1.0	4-year college degree	Urban	3	64.0	2.0	28.0	0
0	0	1	1	1	1	1	0	Woman	0.0	0.0	1.0	0.0	0.0	0.0	0.0	1.0	Some college (no degree)	Urban	2	60.0	4.0	44.0	0
0	0	1	1	0	1	1	0	Woman	1.0	0.0	0.0	0.0	0.0	0.0	0.0	1.0	Some college (no degree)	Urban	8	82.0	3.0	49.0	1
0	1	0	0	0	0	0	1	Man	1.0	0.0	0.0	0.0	0.0	0.0	0.0	0.0	4-year college degree	Urban	0	61.0	1.0	23.0	1
1	0	0	1	0	0	0	1	Woman	1.0	0.0	0.0	0.0	0.0	0.0	0.0	1.0	2-year/technical degree	Suburban	2	79.0	2.0	25.0	0
0	0	0	0	0	0	1	0	Woman	1.0	0.0	0.0	0.0	0.0	0.0	0.0	1.0	Some college (no degree)	Rural	0	64.0	0.0	25.0	0
0	0	1	0	0	0	0	1	Woman	1.0	0.0	0.0	0.0	0.0	0.0	0.0	1.0	Some college (no degree)	Suburban	0	75.0	1.0	28.0	0
0	0	1	0	0	0	0	1	Woman	1.0	0.0	0.0	0.0	0.0	0.0	0.0	1.0	4-year college degree	Urban	1	62.0	1.0	21.0	0
0	0	1	0	0	1	1	0	Woman	1.0	0.0	0.0	0.0	0.0	0.0	0.0	1.0	Some college (no degree)	Rural	4	81.0	2.0	27.0	0
0	0	1	0	0	0	0	1	Man	1.0	0.0	0.0	0.0	0.0	0.0	0.0	0.0	2-year/technical degree	Rural	0	80.0	1.0	15.0	1
0	0	1	0	0	1	0	1	Man	1.0	0.0	0.0	0.0	0.0	0.0	0.0	0.0	2-year/technical degree	Rural	1	115.0	2.0	13.0	0
0	0	1	0	0	1	1	0	Woman	1.0	0.0	0.0	0.0	0.0	0.0	0.0	1.0	4-year college degree	Rural	0	78.0	2.0	41.0	0
0	0	1	0	1	1	1	0	Woman	1.0	0.0	0.0	0.0	0.0	0.0	0.0	1.0	4-year college degree	Suburban	8	90.0	3.0	50.0	1
0	0	1	0	0	1	1	0	Man	1.0	0.0	0.0	0.0	0.0	0.0	0.0	0.0	2-year/technical degree	Rural	0	81.0	2.0	45.0	0
1	0	1	1	0	1	1	0	Man	1.0	0.0	0.0	0.0	0.0	0.0	0.0	0.0	4-year college degree	Suburban	0	78.0	4.0	42.0	0
0	0	0	1	0	1	0	1	Woman	1.0	0.0	0.0	0.0	0.0	0.0	0.0	1.0	4-year college degree	Rural	0	65.0	2.0	22.0	2
0	0	1	0	0	1	0	0	Woman	1.0	0.0	0.0	0.0	0.0	0.0	0.0	1.0	4-year college degree	Suburban	3	115.0	2.0	36.0	0
0	0	1	0	0	1	0	1	Man	1.0	0.0	0.0	0.0	0.0	0.0	0.0	0.0	4-year college degree	Urban	0	100.0	2.0	19.0	1
0	0	1	0	0	1	0	1	Woman	0.0	0.0	0.0	0.0	1.0	0.0	0.0	1.0	4-year college degree	Urban	3	103.0	2.0	46.0	1
1	0	1	0	0	1	0	1	Woman	1.0	0.0	0.0	0.0	0.0	0.0	0.0	1.0	Master's degree	Suburban	0	79.0	3.0	23.0	0
0	0	1	0	0	0	1	0	Man	1.0	0.0	0.0	0.0	0.0	0.0	0.0	0.0	Some college (no degree)	Urban	0	56.0	1.0	39.0	1
0	0	1	0	0	1	0	0	Man	1.0	0.0	0.0	0.0	0.0	0.0	0.0	0.0	2-year/technical degree	Suburban	0	94.0	2.0	33.0	0
0	0	1	1	1	1	0	0	Woman	1.0	0.0	0.0	0.0	0.0	0.0	0.0	1.0	Some college (no degree)	Rural	0	72.0	4.0	38.0	0
0	1	0	0	0	0	0	1	Man	1.0	0.0	0.0	0.0	0.0	0.0	0.0	0.0	Some college (no degree)	Suburban	0	70.0	1.0	31.0	2
0	0	0	1	1	0	0	1	Woman	1.0	0.0	0.0	0.0	0.0	0.0	0.0	1.0	Master's degree	Urban	1	76.0	2.0	18.0	0
0	0	1	0	0	1	0	1	Man	0.0	0.0	0.0	0.0	0.0	1.0	0.0	0.0	4-year college degree	Suburban	0	93.0	2.0	35.0	1
0	0	1	0	0	0	1	0	Woman	1.0	0.0	0.0	0.0	0.0	0.0	0.0	1.0	Master's degree	Suburban	0	101.0	1.0	20.0	1
0	0	1	0	0	1	0	1	Man	1.0	0.0	0.0	0.0	0.0	0.0	0.0	0.0	4-year college degree	Suburban	0	110.0	2.0	13.0	0
0	0	1	0	0	1	0	1	Man	0.0	0.0	0.0	0.0	1.0	0.0	0.0	0.0	4-year college degree	Suburban	0	112.0	2.0	50.0	0
0	0	1	0	0	1	0	0	Woman	1.0	0.0	0.0	0.0	0.0	0.0	0.0	1.0	4-year college degree	Suburban	0	99.0	2.0	31.0	0
0	0	1	0	0	1	1	0	Man	1.0	0.0	0.0	0.0	0.0	0.0	0.0	0.0	4-year college degree	Suburban	3	79.0	2.0	36.0	0
0	0	1	0	0	1	0	0	Woman	0.0	0.0	0.0	1.0	0.0	0.0	0.0	1.0	Some college (no degree)	Urban	2	105.0	2.0	21.0	0
0	0	0	0	0	0	1	0	Man	0.0	0.0	0.0	0.0	0.0	1.0	0.0	0.0	Some college (no degree)	Urban	1	64.0	0.0	37.0	0
0	0	1	0	0	1	0	1	Gender non-binary/non-conforming	0.0	0.0	0.0	1.0	0.0	0.0	0.0	1.0	4-year college degree	Suburban	3	67.0	2.0	34.0	0
0	0	0	0	0	1	0	1	Man	0.0	0.0	0.0	1.0	0.0	0.0	0.0	0.0	4-year college degree	Suburban	0	80.0	1.0	15.0	0
1	0	1	0	0	0	0	1	Man	0.0	0.0	0.0	0.0	0.0	1.0	0.0	0.0	4-year college degree	Suburban	0	91.0	2.0	24.0	0
0	0	1	0	0	1	1	0	Woman	1.0	0.0	0.0	0.0	0.0	0.0	0.0	1.0	Some college (no degree)	Rural	4	60.0	2.0	41.0	0
1	0	0	1	0	0	0	0	Woman	1.0	0.0	0.0	0.0	0.0	0.0	0.0	1.0	Master's degree	Urban	2	83.0	2.0	29.0	0
0	0	1	1	0	0	0	0	Man	0.0	0.0	0.0	0.0	1.0	0.0	0.0	0.0	4-year college degree	Urban	0	58.0	2.0	33.0	1
0	0	1	0	0	0	0	0	Woman	1.0	0.0	0.0	0.0	0.0	0.0	0.0	1.0	Master's degree	Suburban	0	49.0	1.0	25.0	0
0	0	1	0	1	1	1	0	Transwoman	1.0	0.0	0.0	0.0	0.0	0.0	0.0	1.0	Some college (no degree)	Urban	1	72.0	3.0	22.0	0
0	1	1	0	0	0	0	1	Man	1.0	0.0	0.0	0.0	0.0	0.0	0.0	0.0	Some college (no degree)	Urban	2	78.0	2.0	7.0	1
0	0	1	0	0	0	0	1	Man	1.0	0.0	0.0	0.0	0.0	0.0	0.0	0.0	Master's degree	Rural	0	57.0	1.0	33.0	0
0	0	1	1	1	0	1	0	Man	1.0	0.0	0.0	0.0	0.0	0.0	0.0	0.0	4-year college degree	Rural	1	113.0	3.0	30.0	2
0	0	1	0	0	1	0	0	Woman	1.0	0.0	0.0	0.0	0.0	0.0	0.0	1.0	Some college (no degree)	Suburban	0	62.0	2.0	17.0	0
1	0	1	0	0	0	1	0	Gender non-binary/non-conforming	1.0	0.0	0.0	0.0	0.0	0.0	0.0	1.0	Some college (no degree)	Urban	1	106.0	2.0	29.0	0
0	0	1	0	0	1	1	1	Woman	1.0	0.0	0.0	0.0	0.0	0.0	0.0	1.0	2-year/technical degree	Urban	0	76.0	2.0	35.0	0
0	1	1	1	1	1	0	1	Other (Please specify.)	0.0	0.0	0.0	0.0	0.0	0.0	1.0	1.0	Master's degree	Rural	1	72.0	5.0	37.0	1
0	0	0	0	0	0	1	0	Woman	1.0	0.0	0.0	0.0	0.0	0.0	0.0	1.0	4-year college degree	Rural	0	87.0	0.0	18.0	0
0	1	1	0	0	1	1	0	Woman	1.0	0.0	0.0	0.0	0.0	0.0	0.0	1.0	4-year college degree	Rural	2	111.0	3.0	27.0	2
0	0	1	0	0	0	0	1	Woman	1.0	0.0	0.0	0.0	0.0	0.0	0.0	1.0	Master's degree	Rural	2	74.0	1.0	31.0	0
0	0	0	0	0	0	0	1	Woman	1.0	0.0	0.0	0.0	0.0	0.0	0.0	0.0	4-year college degree	Urban	0	29.0	0.0	21.0	0
0	0	0	0	0	0	0	1	Woman	1.0	0.0	0.0	0.0	0.0	0.0	0.0	0.0	2-year/technical degree	Rural	0	29.0	0.0	21.0	0
0	0	0	0	0	0	0	1	Man	1.0	0.0	0.0	0.0	0.0	0.0	0.0	0.0	Master's degree	Urban	0	29.0	0.0	21.0	0
0	0	0	0	0	0	0	1	Man	1.0	0.0	0.0	0.0	0.0	0.0	0.0	0.0	Master's degree	Urban	0	29.0	0.0	21.0	0
0	0	0	0	0	0	0	1	Man	1.0	0.0	0.0	0.0	0.0	0.0	0.0	0.0	4-year college degree	Urban	0	29.0	0.0	21.0	0
0	0	0	0	0	0	0	1	Woman	1.0	0.0	0.0	0.0	0.0	0.0	0.0	0.0	4-year college degree	Urban	0	29.0	0.0	14.0	0
0	0	0	0	0	0	0	1	Woman	1.0	0.0	0.0	0.0	0.0	0.0	0.0	0.0	2-year/technical degree	Rural	0	29.0	0.0	14.0	0
0	0	0	0	0	0	0	1	Man	1.0	0.0	0.0	0.0	0.0	0.0	0.0	0.0	Master's degree	Urban	0	29.0	0.0	14.0	0
0	0	0	0	0	0	0	1	Man	1.0	0.0	0.0	0.0	0.0	0.0	0.0	0.0	Master's degree	Urban	0	29.0	0.0	14.0	0
0	0	0	0	0	0	0	1	Man	1.0	0.0	0.0	0.0	0.0	0.0	0.0	0.0	4-year college degree	Urban	0	29.0	0.0	14.0	0
0	0	0	0	0	0	0	1	Woman	1.0	0.0	0.0	0.0	0.0	0.0	0.0	1.0	2-year/technical degree	Urban	1	85.0	0.0	21.0	0
0	0	0	0	0	0	1	0	Woman	1.0	0.0	0.0	0.0	0.0	0.0	0.0	1.0	2-year/technical degree	Rural	0	118.0	0.0	15.0	0
0	0	1	0	0	0	0	1	Woman	1.0	0.0	0.0	0.0	0.0	0.0	0.0	1.0	Master's degree	Urban	2	77.0	1.0	26.0	0
0	0	1	0	0	0	1	0	Woman	1.0	0.0	0.0	0.0	0.0	0.0	0.0	1.0	4-year college degree	Suburban	0	125.0	1.0	10.0	0
0	0	0	0	0	1	1	0	Transman	1.0	0.0	0.0	0.0	0.0	0.0	0.0	1.0	Some college (no degree)	Urban	0	80.0	1.0	27.0	0
0	0	1	0	0	0	0	1	Man	1.0	0.0	0.0	0.0	0.0	0.0	0.0	0.0	Some college (no degree)	Suburban	2	69.0	1.0	13.0	1
0	0	0	0	0	0	1	0	Woman	1.0	0.0	0.0	0.0	0.0	0.0	0.0	1.0	4-year college degree	Urban	0	66.0	0.0	24.0	1
0	0	1	0	0	0	1	0	Woman	1.0	0.0	0.0	0.0	0.0	0.0	0.0	1.0	Some college (no degree)	Suburban	1	100.0	1.0	31.0	0
0	0	0	1	1	1	1	0	Woman	0.0	0.0	0.0	0.0	1.0	0.0	0.0	1.0	Some college (no degree)	Urban	2	108.0	3.0	45.0	2
0	0	0	1	0	0	1	1	Woman	1.0	0.0	0.0	0.0	0.0	0.0	0.0	1.0	2-year/technical degree	Suburban	1	89.0	1.0	39.0	1
0	0	1	1	0	1	0	1	Transwoman	0.0	0.0	0.0	0.0	0.0	1.0	0.0	1.0	4-year college degree	Suburban	2	93.0	3.0	23.0	0
0	0	1	0	0	0	0	1	Man	1.0	0.0	0.0	0.0	0.0	0.0	0.0	0.0	4-year college degree	Urban	1	83.0	1.0	6.0	0
0	0	0	0	0	0	1	0	Man	1.0	0.0	0.0	0.0	0.0	0.0	0.0	0.0	2-year/technical degree	Suburban	0	88.0	0.0	0.0	0
0	0	1	0	0	1	1	0	Gender non-binary/non-conforming	1.0	0.0	0.0	0.0	0.0	0.0	0.0	1.0	Some college (no degree)	Suburban	0	88.0	2.0	22.0	0
0	0	0	1	1	1	0	1	Woman	1.0	0.0	0.0	0.0	0.0	0.0	0.0	1.0	2-year/technical degree	Suburban	0	75.0	3.0	56.0	1
0	1	1	1	0	0	0	1	Man	0.0	0.0	0.0	1.0	0.0	0.0	0.0	0.0	2-year/technical degree	Urban	3	98.0	3.0	35.0	1
0	1	1	1	0	1	1	0	Man	0.0	0.0	0.0	0.0	0.0	1.0	0.0	0.0	4-year college degree	Suburban	1	89.0	4.0	25.0	1
1	1	0	0	0	0	0	0	Woman	1.0	0.0	0.0	0.0	0.0	0.0	0.0	1.0	Some college (no degree)	Suburban	0	100.0	2.0	8.0	0
0	0	1	0	0	1	0	1	Man	1.0	0.0	0.0	0.0	0.0	0.0	0.0	0.0	Master's degree	Suburban	1	54.0	2.0	24.0	0
0	0	1	0	0	0	0	1	Man	1.0	0.0	0.0	0.0	0.0	0.0	0.0	0.0	Some college (no degree)	Urban	0	71.0	1.0	9.0	0
0	0	1	0	0	1	1	0	Woman	1.0	0.0	0.0	0.0	0.0	0.0	0.0	1.0	2-year/technical degree	Urban	0	65.0	2.0	39.0	0
1	0	1	0	0	0	0	1	Woman	1.0	0.0	0.0	0.0	0.0	0.0	0.0	1.0	2-year/technical degree	Urban	2	71.0	2.0	31.0	0
1	1	0	0	0	1	0	1	Woman	1.0	0.0	0.0	0.0	0.0	0.0	0.0	1.0	Master's degree	Rural	0	99.0	3.0	13.0	1
0	0	1	1	1	1	0	0	Woman	1.0	0.0	0.0	0.0	0.0	0.0	0.0	1.0	2-year/technical degree	Suburban	1	60.0	4.0	39.0	1
0	0	1	0	0	0	0	1	Woman	1.0	0.0	0.0	0.0	0.0	0.0	0.0	1.0	Some college (no degree)	Suburban	3	103.0	1.0	35.0	0
1	0	0	0	0	0	1	1	Woman	1.0	0.0	0.0	0.0	0.0	0.0	0.0	1.0	4-year college degree	Suburban	0	77.0	1.0	22.0	0
0	0	1	0	0	1	0	1	Woman	0.0	0.0	0.0	0.0	1.0	0.0	0.0	1.0	Some college (no degree)	Rural	1	106.0	2.0	32.0	0
0	0	1	0	0	0	0	1	Woman	1.0	0.0	0.0	0.0	0.0	0.0	0.0	1.0	4-year college degree	Suburban	6	85.0	1.0	37.0	1
0	1	1	0	0	0	0	1	Woman	0.0	0.0	0.0	0.0	1.0	0.0	0.0	1.0	4-year college degree	Suburban	0	116.0	2.0	20.0	1
0	0	1	1	1	1	0	1	Man	0.0	0.0	0.0	0.0	1.0	0.0	0.0	0.0	Some college (no degree)	Rural	1	107.0	4.0	41.0	1
0	0	1	0	0	0	0	0	Woman	0.0	0.0	0.0	0.0	1.0	0.0	0.0	1.0	4-year college degree	Suburban	0	113.0	1.0	24.0	0
0	0	1	1	0	0	0	1	Woman	0.0	0.0	1.0	0.0	0.0	0.0	0.0	1.0	Some college (no degree)	Rural	2	101.0	2.0	43.0	2
0	0	1	0	0	1	1	0	Gender non-binary/non-conforming	1.0	0.0	0.0	0.0	0.0	0.0	0.0	1.0	Some college (no degree)	Rural	2	71.0	2.0	36.0	0
0	0	1	0	0	1	1	1	Woman	1.0	0.0	0.0	0.0	0.0	0.0	0.0	1.0	Some college (no degree)	Urban	0	100.0	2.0	31.0	0
0	0	1	1	0	1	0	1	Woman	0.0	0.0	0.0	0.0	1.0	0.0	0.0	1.0	2-year/technical degree	Suburban	4	75.0	3.0	39.0	1
0	0	0	0	0	0	0	1	Woman	1.0	0.0	0.0	0.0	0.0	0.0	0.0	1.0	4-year college degree	Suburban	0	52.0	0.0	18.0	0
0	0	0	1	0	1	0	1	Woman	1.0	0.0	0.0	0.0	0.0	0.0	0.0	1.0	2-year/technical degree	Urban	0	103.0	2.0	31.0	0
0	0	1	0	0	1	1	0	Man	1.0	0.0	0.0	0.0	0.0	0.0	0.0	0.0	4-year college degree	Suburban	0	95.0	2.0	45.0	0
0	0	1	0	0	1	0	1	Woman	1.0	0.0	0.0	0.0	0.0	0.0	0.0	1.0	4-year college degree	Urban	0	81.0	2.0	43.0	0
0	0	1	0	1	1	1	0	Woman	1.0	0.0	0.0	0.0	0.0	0.0	0.0	1.0	Some college (no degree)	Rural	1	82.0	3.0	39.0	1
1	1	1	0	0	0	0	0	Woman	1.0	0.0	0.0	0.0	0.0	0.0	0.0	1.0	4-year college degree	Rural	2	91.0	3.0	27.0	1
0	0	0	0	0	0	1	1	Man	1.0	0.0	0.0	0.0	0.0	0.0	0.0	0.0	4-year college degree	Rural	0	60.0	0.0	3.0	0
0	1	0	0	0	1	0	1	Woman	0.0	0.0	0.0	0.0	1.0	0.0	0.0	1.0	Some college (no degree)	Urban	0	124.0	2.0	54.0	1
0	0	1	0	0	1	1	0	Woman	1.0	0.0	0.0	0.0	0.0	0.0	0.0	1.0	4-year college degree	Suburban	3	104.0	2.0	44.0	0
0	0	1	0	0	0	0	1	Woman	0.0	0.0	0.0	1.0	0.0	0.0	0.0	1.0	4-year college degree	Urban	0	73.0	1.0	2.0	1
0	1	0	0	0	1	0	1	Man	1.0	0.0	0.0	0.0	0.0	0.0	0.0	0.0	Doctorate degree	Urban	0	96.0	2.0	34.0	1
0	0	1	1	0	1	0	1	Woman	1.0	0.0	0.0	0.0	0.0	0.0	0.0	1.0	4-year college degree	Rural	0	123.0	3.0	28.0	1
0	0	1	1	0	0	0	1	Man	1.0	0.0	0.0	0.0	0.0	0.0	0.0	0.0	2-year/technical degree	Suburban	1	74.0	2.0	38.0	1
0	0	1	0	0	1	0	1	Woman	1.0	0.0	0.0	0.0	0.0	0.0	0.0	1.0	4-year college degree	Suburban	1	96.0	2.0	38.0	0
0	0	0	0	0	1	1	0	Woman	0.0	0.0	0.0	1.0	0.0	0.0	0.0	1.0	2-year/technical degree	Urban	0	89.0	1.0	5.0	0
0	0	1	0	0	0	0	1	Woman	0.0	0.0	0.0	0.0	1.0	0.0	0.0	1.0	4-year college degree	Suburban	7	80.0	1.0	38.0	1
0	0	1	0	0	0	0	1	Transwoman	1.0	0.0	0.0	0.0	0.0	0.0	0.0	1.0	4-year college degree	Suburban	0	84.0	1.0	12.0	0
1	0	1	0	0	1	0	1	Woman	1.0	0.0	0.0	0.0	0.0	0.0	0.0	1.0	4-year college degree	Rural	1	85.0	3.0	33.0	0
0	0	1	1	1	1	1	1	Gender non-binary/non-conforming	1.0	0.0	0.0	0.0	0.0	0.0	0.0	1.0	2-year/technical degree	Rural	2	88.0	4.0	25.0	1
0	1	0	0	0	1	1	0	Man	1.0	0.0	0.0	0.0	0.0	0.0	0.0	0.0	4-year college degree	Suburban	5	69.0	2.0	41.0	0
0	0	1	0	0	0	0	1	Gender non-binary/non-conforming	0.0	0.0	0.0	0.0	1.0	0.0	0.0	1.0	4-year college degree	Urban	1	98.0	1.0	41.0	1
1	1	1	0	0	1	0	1	Man	0.0	0.0	1.0	0.0	0.0	0.0	0.0	0.0	4-year college degree	Rural	10	72.0	4.0	38.0	0
0	0	1	0	0	1	1	0	Man	1.0	0.0	0.0	0.0	0.0	0.0	0.0	0.0	2-year/technical degree	Suburban	3	75.0	2.0	46.0	0
1	1	1	1	0	1	0	0	Man	0.0	0.0	0.0	0.0	1.0	0.0	0.0	0.0	2-year/technical degree	Urban	1	93.0	5.0	24.0	1
0	0	1	0	0	1	0	1	Woman	0.0	0.0	0.0	1.0	0.0	0.0	0.0	1.0	Some college (no degree)	Suburban	1	78.0	2.0	13.0	0
1	0	0	0	0	0	1	0	Woman	1.0	0.0	0.0	0.0	0.0	0.0	0.0	1.0	4-year college degree	Rural	1	90.0	1.0	31.0	0
1	1	1	0	0	0	0	1	Man	1.0	0.0	0.0	0.0	0.0	0.0	0.0	0.0	Some college (no degree)	Suburban	0	79.0	3.0	29.0	1
0	0	0	1	1	1	0	0	Man	1.0	0.0	0.0	0.0	0.0	0.0	0.0	0.0	4-year college degree	Suburban	3	102.0	3.0	35.0	1
0	1	1	0	0	1	1	0	Man	0.0	1.0	0.0	0.0	0.0	0.0	0.0	0.0	4-year college degree	Urban	6	82.0	3.0	46.0	0
0	0	1	0	0	0	1	0	Woman	1.0	0.0	0.0	0.0	0.0	0.0	0.0	1.0	Master's degree	Suburban	0	84.0	1.0	31.0	0
0	0	1	1	0	1	1	0	Woman	1.0	0.0	0.0	0.0	0.0	0.0	0.0	1.0	Some college (no degree)	Urban	1	80.0	3.0	46.0	0
0	0	1	0	0	0	0	0	Gender non-binary/non-conforming	0.0	0.0	0.0	0.0	1.0	0.0	0.0	1.0	Some college (no degree)	Urban	1	83.0	1.0	27.0	0
0	0	1	1	0	0	0	1	Man	1.0	0.0	0.0	0.0	0.0	0.0	0.0	0.0	4-year college degree	Suburban	1	105.0	2.0	27.0	1
0	0	1	1	0	0	0	1	Woman	1.0	0.0	0.0	0.0	0.0	0.0	0.0	1.0	4-year college degree	Urban	5	79.0	2.0	21.0	0
1	0	1	0	0	0	0	1	Gender non-binary/non-conforming	0.0	0.0	1.0	0.0	0.0	0.0	0.0	1.0	Master's degree	Urban	2	72.0	2.0	11.0	0
0	0	0	1	0	0	0	0	Man	1.0	0.0	0.0	0.0	0.0	0.0	0.0	0.0	4-year college degree	Suburban	0	95.0	1.0	14.0	0
0	0	1	1	1	1	0	1	Man	1.0	0.0	0.0	0.0	0.0	0.0	0.0	0.0	Some college (no degree)	Suburban	0	81.0	4.0	46.0	1
0	0	1	1	0	0	0	1	Man	0.0	0.0	0.0	0.0	0.0	1.0	0.0	0.0	4-year college degree	Urban	0	79.0	2.0	49.0	0
0	0	1	1	0	1	1	0	Woman	0.0	0.0	0.0	0.0	1.0	0.0	0.0	1.0	4-year college degree	Suburban	0	97.0	3.0	15.0	0
0	0	0	1	1	1	0	1	Woman	0.0	0.0	0.0	1.0	0.0	0.0	0.0	1.0	4-year college degree	Suburban	0	73.0	3.0	22.0	2
0	0	1	0	0	0	0	0	Man	1.0	0.0	0.0	0.0	0.0	0.0	0.0	0.0	4-year college degree	Urban	2	77.0	1.0	26.0	2
0	0	0	0	0	0	0	0	Woman	1.0	0.0	0.0	0.0	0.0	0.0	0.0	1.0	4-year college degree	Suburban	2	78.0	0.0	35.0	0
0	0	1	0	0	1	0	0	Woman	1.0	0.0	0.0	0.0	0.0	0.0	0.0	1.0	4-year college degree	Rural	3	69.0	2.0	52.0	0
0	0	0	0	0	0	0	1	Man	0.0	0.0	0.0	1.0	0.0	0.0	0.0	0.0	4-year college degree	Urban	0	101.0	0.0	16.0	1
0	0	1	0	0	1	0	0	Woman	1.0	0.0	0.0	0.0	0.0	0.0	0.0	1.0	Some college (no degree)	Rural	1	89.0	2.0	42.0	0
0	0	1	0	0	0	0	1	Man	0.0	0.0	0.0	0.0	1.0	0.0	0.0	0.0	4-year college degree	Urban	0	70.0	1.0	1.0	0
0	1	1	0	0	1	1	0	Woman	0.0	0.0	0.0	1.0	0.0	0.0	0.0	1.0	4-year college degree	Urban	0	128.0	3.0	28.0	1
0	0	0	1	0	0	0	1	Woman	0.0	0.0	0.0	0.0	0.0	1.0	0.0	0.0	4-year college degree	Urban	0	80.0	1.0	24.0	1
0	0	0	1	0	0	0	1	Woman	0.0	0.0	0.0	0.0	0.0	1.0	0.0	0.0	2-year/technical degree	Rural	0	80.0	1.0	24.0	1
0	0	0	1	0	0	0	1	Man	0.0	0.0	0.0	0.0	0.0	1.0	0.0	0.0	Master's degree	Urban	0	80.0	1.0	24.0	1
0	0	0	1	0	0	0	1	Man	0.0	0.0	0.0	0.0	0.0	1.0	0.0	0.0	Master's degree	Urban	0	80.0	1.0	24.0	1
0	0	0	1	0	0	0	1	Man	0.0	0.0	0.0	0.0	0.0	1.0	0.0	0.0	4-year college degree	Urban	0	80.0	1.0	24.0	1
0	0	0	1	0	1	1	1	Man	1.0	0.0	0.0	0.0	0.0	0.0	0.0	0.0	4-year college degree	Suburban	0	75.0	2.0	15.0	1
0	0	1	0	0	1	1	0	Gender non-binary/non-conforming	0.0	0.0	0.0	1.0	0.0	0.0	0.0	1.0	Some college (no degree)	Suburban	4	92.0	2.0	43.0	0
0	0	1	0	0	1	1	0	Woman	1.0	0.0	0.0	0.0	0.0	0.0	0.0	1.0	4-year college degree	Urban	2	73.0	2.0	35.0	0
0	0	1	1	1	1	0	0	Woman	0.0	0.0	0.0	0.0	1.0	0.0	0.0	1.0	Master's degree	Suburban	5	73.0	4.0	60.0	1
0	0	1	1	1	1	0	0	Woman	1.0	0.0	0.0	0.0	0.0	0.0	0.0	1.0	2-year/technical degree	Suburban	2	87.0	4.0	50.0	0
1	1	1	0	0	0	0	0	Man	0.0	0.0	0.0	0.0	0.0	1.0	0.0	0.0	4-year college degree	Urban	0	96.0	3.0	23.0	0
0	0	1	0	0	0	0	1	Man	1.0	0.0	0.0	0.0	0.0	0.0	0.0	0.0	Some college (no degree)	Suburban	0	88.0	1.0	20.0	0
0	0	0	0	0	1	0	1	Woman	1.0	0.0	0.0	0.0	0.0	0.0	0.0	1.0	Some college (no degree)	Suburban	0	74.0	1.0	29.0	0
0	0	1	0	0	1	0	0	Man	0.0	0.0	0.0	1.0	0.0	0.0	0.0	0.0	4-year college degree	Urban	2	81.0	2.0	38.0	0
0	0	0	0	0	1	1	0	Man	1.0	0.0	0.0	0.0	0.0	0.0	0.0	0.0	Some college (no degree)	Suburban	0	61.0	1.0	31.0	0
0	1	1	0	0	1	1	0	Woman	0.0	0.0	0.0	1.0	0.0	0.0	0.0	1.0	Some college (no degree)	Urban	2	65.0	3.0	57.0	0
0	1	1	0	0	1	0	1	Other (Please specify.)	0.0	0.0	1.0	0.0	0.0	0.0	0.0	1.0	4-year college degree	Suburban	1	88.0	3.0	35.0	1
0	1	1	1	1	1	1	0	Woman	1.0	0.0	0.0	0.0	0.0	0.0	0.0	1.0	Some college (no degree)	Urban	0	61.0	5.0	45.0	2
0	1	0	0	0	0	1	0	Woman	0.0	0.0	0.0	0.0	0.0	0.0	1.0	1.0	Some college (no degree)	Rural	0	90.0	1.0	4.0	0
0	0	0	1	0	0	1	0	Man	1.0	0.0	0.0	0.0	0.0	0.0	0.0	0.0	4-year college degree	Suburban	0	97.0	1.0	46.0	2
1	0	0	0	0	1	1	0	Woman	1.0	0.0	0.0	0.0	0.0	0.0	0.0	1.0	4-year college degree	Rural	0	106.0	2.0	37.0	1
0	0	1	1	0	1	0	1	Woman	1.0	0.0	0.0	0.0	0.0	0.0	0.0	1.0	4-year college degree	Suburban	0	98.0	3.0	38.0	1
1	0	0	0	0	0	0	1	Man	1.0	0.0	0.0	0.0	0.0	0.0	0.0	0.0	2-year/technical degree	Suburban	1	44.0	1.0	12.0	0
0	0	1	0	0	0	0	1	Man	0.0	0.0	0.0	0.0	1.0	0.0	0.0	0.0	2-year/technical degree	Urban	0	68.0	1.0	7.0	1
0	0	1	0	0	1	1	0	Man	1.0	0.0	0.0	0.0	0.0	0.0	0.0	0.0	Some college (no degree)	Rural	2	70.0	2.0	30.0	0
0	0	0	0	1	1	1	0	Woman	0.0	0.0	1.0	0.0	0.0	0.0	0.0	1.0	2-year/technical degree	Urban	0	76.0	2.0	45.0	0
0	0	1	0	0	1	0	0	Man	0.0	0.0	0.0	0.0	1.0	0.0	0.0	0.0	4-year college degree	Suburban	0	72.0	2.0	32.0	0
0	0	0	1	1	1	0	1	Man	1.0	0.0	0.0	0.0	0.0	0.0	0.0	0.0	Master's degree	Rural	0	62.0	3.0	25.0	2
1	0	0	0	0	0	0	1	Man	1.0	0.0	0.0	0.0	0.0	0.0	0.0	0.0	4-year college degree	Urban	0	38.0	1.0	40.0	0
0	0	1	0	1	1	0	1	Man	0.0	0.0	0.0	1.0	0.0	0.0	0.0	0.0	4-year college degree	Suburban	2	99.0	3.0	36.0	0
0	0	0	0	0	0	1	1	Man	0.0	0.0	0.0	0.0	0.0	1.0	0.0	0.0	4-year college degree	Suburban	0	86.0	0.0	6.0	0
0	0	0	0	0	1	0	1	Woman	1.0	0.0	0.0	0.0	0.0	0.0	0.0	1.0	2-year/technical degree	Rural	0	99.0	1.0	23.0	1
0	0	1	0	0	0	0	1	Woman	1.0	0.0	0.0	0.0	0.0	0.0	0.0	1.0	4-year college degree	Suburban	2	91.0	1.0	42.0	0
0	0	0	1	1	1	0	1	Woman	1.0	0.0	0.0	0.0	0.0	0.0	0.0	1.0	Master's degree	Urban	0	84.0	3.0	42.0	1
1	0	1	0	0	0	1	0	Woman	1.0	0.0	0.0	0.0	0.0	0.0	0.0	1.0	Some college (no degree)	Suburban	1	77.0	2.0	20.0	1
0	0	1	0	0	0	1	0	Woman	1.0	0.0	0.0	0.0	0.0	0.0	0.0	1.0	4-year college degree	Suburban	0	96.0	1.0	47.0	0
0	0	0	1	0	1	0	0	Man	1.0	0.0	0.0	0.0	0.0	0.0	0.0	0.0	Some college (no degree)	Rural	0	64.0	2.0	35.0	2
0	0	1	0	0	1	0	1	Transwoman	1.0	0.0	0.0	0.0	0.0	0.0	0.0	1.0	High school/GED	Suburban	0	95.0	2.0	7.0	0
0	0	1	0	0	1	1	0	Man	0.0	0.0	0.0	0.0	1.0	0.0	0.0	0.0	High school/GED	Urban	1	98.0	2.0	45.0	0
1	0	1	0	0	1	1	0	Man	1.0	0.0	0.0	0.0	0.0	0.0	0.0	0.0	High school/GED	Suburban	4	98.0	3.0	27.0	0
0	1	1	0	0	1	1	0	Man	1.0	0.0	0.0	0.0	0.0	0.0	0.0	0.0	High school/GED	Rural	3	79.0	3.0	52.0	0
0	0	0	1	0	0	1	0	Man	1.0	0.0	0.0	0.0	0.0	0.0	0.0	0.0	High school/GED	Rural	0	102.0	1.0	38.0	0
0	0	0	1	0	0	1	0	Woman	1.0	0.0	0.0	0.0	0.0	0.0	0.0	1.0	High school/GED	Suburban	0	78.0	1.0	31.0	1
1	0	1	0	0	1	1	1	Gender non-binary/non-conforming	1.0	0.0	0.0	0.0	0.0	0.0	0.0	1.0	High school/GED	Rural	4	64.0	3.0	27.0	0
0	0	1	0	0	1	1	0	Man	1.0	0.0	0.0	0.0	0.0	0.0	0.0	0.0	High school/GED	Suburban	3	70.0	2.0	24.0	0
0	0	1	0	0	1	0	0	Woman	1.0	0.0	0.0	0.0	0.0	0.0	0.0	1.0	Grade school (elementary or middle)	Urban	5	76.0	2.0	37.0	0
0	0	1	1	0	0	0	1	Woman	1.0	0.0	0.0	0.0	0.0	0.0	0.0	1.0	High school/GED	Rural	3	81.0	2.0	45.0	0
0	0	1	0	0	1	0	0	Gender non-binary/non-conforming	1.0	0.0	0.0	0.0	0.0	0.0	0.0	1.0	Grade school (elementary or middle)	Suburban	4	83.0	2.0	36.0	0
0	0	1	1	1	1	1	0	Man	1.0	0.0	0.0	0.0	0.0	0.0	0.0	0.0	High school/GED	Urban	9	62.0	4.0	31.0	0
0	0	1	1	1	0	1	0	Woman	1.0	0.0	0.0	0.0	0.0	0.0	0.0	1.0	High school/GED	Urban	3	94.0	3.0	38.0	0
0	0	0	1	0	1	0	1	Man	1.0	0.0	0.0	0.0	0.0	0.0	0.0	0.0	High school/GED	Urban	3	98.0	2.0	30.0	0
0	0	1	1	0	0	0	0	Man	1.0	0.0	0.0	0.0	0.0	0.0	0.0	0.0	High school/GED	Rural	0	111.0	2.0	38.0	1
0	0	1	0	0	1	1	0	Man	1.0	0.0	0.0	0.0	0.0	0.0	0.0	0.0	High school/GED	Rural	0	79.0	2.0	45.0	0
0	0	1	0	0	1	1	0	Man	1.0	0.0	0.0	0.0	0.0	0.0	0.0	0.0	High school/GED	Urban	1	73.0	2.0	39.0	1
0	0	1	0	0	1	1	0	Woman	1.0	0.0	0.0	0.0	0.0	0.0	0.0	1.0	High school/GED	Suburban	2	84.0	2.0	41.0	0
0	0	1	1	0	1	1	1	Gender non-binary/non-conforming	1.0	0.0	0.0	0.0	0.0	0.0	0.0	1.0	Grade school (elementary or middle)	Rural	0	78.0	3.0	28.0	1
0	0	1	1	1	1	1	0	Man	1.0	0.0	0.0	0.0	0.0	0.0	0.0	1.0	4-year college degree	Suburban	4	29.0	4.0	70.0	2
0	0	1	1	1	1	1	0	Gender non-binary/non-conforming	1.0	0.0	0.0	0.0	0.0	0.0	0.0	1.0	High school/GED	Rural	4	29.0	4.0	70.0	2
0	0	1	0	0	1	1	1	Man	1.0	0.0	0.0	0.0	0.0	0.0	0.0	0.0	High school/GED	Rural	0	78.0	2.0	42.0	2
0	0	1	0	0	1	0	1	Woman	1.0	0.0	0.0	0.0	0.0	0.0	0.0	1.0	High school/GED	Suburban	2	68.0	2.0	47.0	0
1	1	1	1	0	1	1	0	Gender non-binary/non-conforming	1.0	0.0	0.0	0.0	0.0	0.0	0.0	1.0	High school/GED	Suburban	4	86.0	5.0	41.0	1
0	0	0	0	0	1	0	1	Man	1.0	0.0	0.0	0.0	0.0	0.0	0.0	0.0	High school/GED	Suburban	0	80.0	1.0	30.0	0
0	0	1	1	0	1	1	0	Man	1.0	0.0	0.0	0.0	0.0	0.0	0.0	0.0	High school/GED	Suburban	0	107.0	3.0	27.0	1
0	0	1	0	0	1	0	0	Man	1.0	0.0	0.0	0.0	0.0	0.0	0.0	0.0	High school/GED	Urban	0	81.0	2.0	21.0	1
0	0	0	0	0	0	1	0	Transman	1.0	0.0	0.0	0.0	0.0	0.0	0.0	1.0	High school/GED	Rural	0	56.0	0.0	27.0	0
0	0	0	1	1	1	1	0	Woman	0.0	0.0	0.0	0.0	1.0	0.0	0.0	1.0	High school/GED	Rural	0	127.0	3.0	17.0	1
1	1	0	0	0	0	0	0	Woman	0.0	0.0	1.0	0.0	0.0	0.0	0.0	1.0	High school/GED	Urban	0	102.0	2.0	16.0	0
0	0	1	0	0	0	1	0	Gender non-binary/non-conforming	1.0	0.0	0.0	0.0	0.0	0.0	0.0	1.0	High school/GED	Urban	3	94.0	1.0	32.0	0
0	0	1	0	0	0	1	0	Woman	1.0	0.0	0.0	0.0	0.0	0.0	0.0	1.0	High school/GED	Suburban	3	71.0	1.0	37.0	0
0	0	1	1	1	1	1	0	Man	1.0	0.0	0.0	0.0	0.0	0.0	0.0	0.0	High school/GED	Suburban	3	83.0	4.0	59.0	1
0	0	0	0	0	1	0	1	Woman	1.0	0.0	0.0	0.0	0.0	0.0	0.0	1.0	High school/GED	Suburban	5	89.0	1.0	29.0	1
0	0	1	0	0	0	1	0	Woman	1.0	0.0	0.0	0.0	0.0	0.0	0.0	1.0	High school/GED	Suburban	0	115.0	1.0	41.0	0
0	0	1	0	0	0	1	0	Woman	0.0	0.0	1.0	0.0	0.0	0.0	0.0	1.0	Grade school (elementary or middle)	Suburban	10	103.0	1.0	56.0	0
0	0	0	0	0	0	0	0	Woman	1.0	0.0	0.0	0.0	0.0	0.0	0.0	1.0	High school/GED	Urban	0	99.0	0.0	48.0	0
1	0	1	0	0	1	1	1	Transman	1.0	0.0	0.0	0.0	0.0	0.0	0.0	1.0	High school/GED	Urban	0	64.0	3.0	27.0	0
0	0	0	1	1	1	0	0	Woman	1.0	0.0	0.0	0.0	0.0	0.0	0.0	1.0	High school/GED	Suburban	0	90.0	3.0	37.0	2
0	0	1	0	0	1	1	0	Man	1.0	0.0	0.0	0.0	0.0	0.0	0.0	0.0	High school/GED	Rural	6	87.0	2.0	32.0	0
0	1	1	1	1	1	0	0	Woman	0.0	0.0	1.0	0.0	0.0	0.0	0.0	1.0	High school/GED	Suburban	1	101.0	5.0	45.0	2
0	0	1	1	0	0	1	0	Man	1.0	0.0	0.0	0.0	0.0	0.0	0.0	0.0	High school/GED	Urban	1	110.0	2.0	17.0	0
0	0	1	0	0	1	0	0	Woman	1.0	0.0	0.0	0.0	0.0	0.0	0.0	1.0	High school/GED	Urban	5	89.0	2.0	59.0	1
0	1	1	1	1	1	1	0	Gender non-binary/non-conforming	1.0	0.0	0.0	0.0	0.0	0.0	0.0	1.0	High school/GED	Rural	0	64.0	5.0	23.0	1
0	0	0	1	0	1	1	1	Woman	0.0	0.0	0.0	0.0	1.0	0.0	0.0	1.0	High school/GED	Suburban	4	82.0	2.0	50.0	0
0	1	0	0	0	0	0	0	Man	0.0	0.0	1.0	0.0	0.0	0.0	0.0	0.0	High school/GED	Urban	0	81.0	1.0	39.0	1
0	0	1	0	0	0	1	0	Man	0.0	0.0	0.0	1.0	0.0	0.0	0.0	0.0	High school/GED	Urban	2	85.0	1.0	18.0	1
0	0	1	0	0	1	0	0	Woman	1.0	0.0	0.0	0.0	0.0	0.0	0.0	1.0	High school/GED	Suburban	2	29.0	2.0	29.0	0
0	0	1	0	0	1	0	0	Woman	0.0	0.0	0.0	0.0	1.0	0.0	0.0	1.0	High school/GED	Suburban	1	81.0	2.0	4.0	1
0	0	0	0	0	0	0	1	Man	1.0	0.0	0.0	0.0	0.0	0.0	0.0	0.0	High school/GED	Rural	0	75.0	0.0	15.0	0
0	0	1	0	0	1	1	0	Woman	1.0	0.0	0.0	0.0	0.0	0.0	0.0	1.0	High school/GED	Rural	0	75.0	2.0	21.0	1
0	0	0	1	0	1	1	0	Man	0.0	0.0	1.0	0.0	0.0	0.0	0.0	0.0	High school/GED	Urban	0	121.0	2.0	22.0	2
0	0	1	0	0	1	1	0	Woman	0.0	0.0	1.0	0.0	0.0	0.0	0.0	1.0	High school/GED	Suburban	0	79.0	2.0	32.0	1
0	0	1	1	1	1	0	0	Man	0.0	0.0	0.0	1.0	0.0	0.0	0.0	0.0	High school/GED	Suburban	0	80.0	4.0	64.0	2
0	0	1	1	1	1	1	0	Woman	1.0	0.0	0.0	0.0	0.0	0.0	0.0	1.0	Grade school (elementary or middle)	Rural	1	73.0	4.0	40.0	1
